# Supplementary material for: The Risk of Bleeding in Small/Straight Esophageal Varices with Red Color Sign on Endoscopy: A Retrospective Analysis from the Natural Course
Source: Healthcare (Basel). 2022 Jun 26;10(7):1193. doi: 10.3390/healthcare10071193 (PMC9322794; doi:10.3390/healthcare10071193)
Supplement: Supplementary file 1 [file healthcare-10-01193-s001.zip]

Archive with 1 entries (1 files):
- healthcare-1740751-supplementary.pdf
